# Supplementary material for: Sodium thiocyanate treatment attenuates atherosclerotic plaque formation and improves endothelial regeneration in mice
Source: PLoS One. 2019 Apr 2;14(4):e0214476. doi: 10.1371/journal.pone.0214476 (PMC6445437; doi:10.1371/journal.pone.0214476)
Supplement: S1 Dataset — (XLSX) [file pone.0214476.s001.xlsx]

## Sheet: Oil red staing
	Vehicle DMSO
	total area	stained area	Percent	Mean / Animal
Animal1	1085712	880982	81.14
	1033024	852677	82.54	81.84
Animal2	928110	600456	64.7
	747670	461874	61.78	63.24
Animal3	833260	616318	73.96
	922012	629336	68.26	71.11
Animal4	949383	700357	73.77
	1030878	788715	76.51	75.14
Animal5	936887	778060	83.05
	1102442	911578	82.69	82.87
	NaSCN
	total area	stained area	Percent	Mean / Animal
Animal1	660342	370070	56.04
	703379	468739	66.64	61.34
Animal2	679561	432529	63.65
	637051	412156	64.7	64.175
Animal3	663556	367139	55.33
	673921	416742	61.84	58.585
Animal4	470928	61986.1	13.16
	702057	421992	60.11	36.635
Animal5	864570	620740	71.8
	817812	527677	64.52	68.16
Animal6	780573	497816	63.78
	670563	324704	48.42	56.1
	Control NaCl
	total area	stained area	Percent	Mean / Animal
Animal1	515282	342952	66.5562
	485011	328786	67.7894	67.1728
Animal2	454467	405692	89.2676
	603230	497104	82.407	85.8373
Animal3	444760	371018	83.4198
	434894	328561	75.5497	79.4847
Animal4	384248	237288	61.7539
	464848	311028	66.9096	64.3317
Animal5	601468	424253	70.5363
	709465	473353	66.7197	68.628

## Sheet: Moma staining
	Vehicle
	total area	stained area	Percent	Mean / Animal
Animal1	959609	390702	0.407147	0.420915
	823433	357933	0.434684
Animal2	9.55289e+06	427936	0.0447965	0.239765
	686859	298601	0.434734
Animal3	688346	165834	0.240916	0.291654
	657370	225079	0.342393
Animal4	1.19368e+06	544916	0.456499	0.446169
	924864	403092	0.43584
Animal5	1.12157e+06	488186	0.43527	0.458403
	1.00728e+06	485039	0.481536
	NaSCN
	total area	stained area	Percent	Mean / Animal
Animal1	734371	201242	0.274033	0.343507
	730107	301521	0.412981
Animal2	667175	277232	0.415531	0.423177
	586827	252819	0.430824
Animal3	669017	214123	0.320057	0.357482
	727582	287327	0.394907
Animal4	799751	275727	0.344766	0.346262
	727932	253144	0.347758
Animal5	1.09797e+06	458331	0.417434	0.388807
	1.06629e+06	384055	0.360179

## Sheet: Neutrophil staining
Neutrophile staining
	positive area	Vessel wall area	%
Vehicle 1	3691.81	637158	0.579418
Vehicle 2	17632.4	555012	3.17694
Vehicle 3	8692.01	1.07247e+06	0.810463
Vehicle 4	3847.82	548935	0.70096
Vehicle 5	21102	1.43499e+06	1.47054
NaSCN1	51716.5	1.98731e+06	2.60233
NaSCN2	17658.2	1.36478e+06	1.29385
NaSCN3	30.7858	665744	0.00462427
NaSCN4	16207.1	1.22858e+06	1.31917
NaSCN5	6969.67	1.05808e+06	0.658711

## Sheet: IL-6
Sample	Mean samples	Mean minus Blank	Concentrations in pg/ml
Cont1	0.0875	0.0446	72.4833
Cont2	0.0881	0.0452	73.5527
Cont3	0.1004	0.0575	95.475
Cont4	0.09995	0.05705	94.6729
Sample	Mean samples	Mean minus Blank	Concentrations in pg/ml
NaSCN1	0.0648	0.0219	32.0251
NaSCN2	0.0618	0.0189	26.6782
NaSCN3	0.06405	0.02115	30.6883
NaSCN4	0.0674	0.0245	36.6591

## Sheet: IL-10
Samples	Mean samples	Mean minus Blank	Concentrations in pg/ml
Cont1	0.0571	0.0251	37.7284
Cont2	0.0509	0.0189	26.6782
Cont3	0.0592	0.0272	41.4713
Cont4	0.0483	0.0163	22.0442
Samples	Mean samples	Mean minus Blank	Concentrations in pg/ml
NaSCN1	0.0735	0.0415	66.9581
NaSCN2	0.0752	0.0432	69.9881
NaSCN3	0.0775	0.0455	74.0874
NaSCN4	0.0735	0.0415	66.9581

## Sheet: L-012
		Mean per Animal in RLU/s.mg
Vehicle	Animal1	714.167
	Animal2	2300
	Animal3	920
	Animal4	1077.62
NaSCN	Animal1	194.549
	Animal2	585.667
	Animal3	438.462
	Animal4	152.857
	Animal5	419.167
	Animal6	430

## Sheet: Chlorotyrosine formation
Mean fluorescence intensity of Cy3 normalized to plaque area
	Area	Mean fluorescence / area
Vehicle1	379602	149
Vehicle2	294224	172.738
Vehicle3	209378	123.384
Vehicle4	319841	121.144
NaSCN1	229024	115.486
NaSCN2	118904	117
NaSCN3	315828	88.8087
NaSCN4	241186	104.953
Pos1	202564	231.918
Pos2	228983	266.173
Pos3	303516	183
Pos4	172785	173.296
Neg1	209293	76
Neg2	212883	104
Neg3	455795	72.963
Neg4	120001	67

## Sheet: Endothelial function
Phenylephrine
Concentration	10^-9	10^-8	10^-7	10^-6	10^-5	10^-4		Concentration	10^-9	10^-8	10^-7	10^-6	10^-5	10^-4
Animal1	99.234	90.989	75.663	61.777	50.105	42.817		Animal1	88.937	77.299	52.083	49.503	35.516	25.354
Animal2	99.234	99.868	76.706	60.374	50.309	44.329		Animal2	86.107	79.494	77.539	60.606	42.47	22.062
Animal3	95.871	91.83	88.93	75.61	61.09	44.515		Animal3	99.919	86.627	82.475	68.4	31.315	18.656
Animal4	88.494	88.217	79.863	75.086	62.595	62.8		Animal4	95.919	80.271	68.995	51.324	33.849	20.921
								Animal5	98.392	94.078	87.442	58.608	50.298	27.383
Cabachol
Concentration	10^-9	10^-8	10^-7	10^-6	10^-5	10^-4		Concentration	10^-9	10^-8	10^-7	10^-6	10^-5	10^-4
Animal1	99.234	90.989	75.663	61.777	50.105	42.817		Animal1	88.937	77.299	52.083	49.503	35.516	25.354
Animal2	99.234	99.868	76.706	60.374	50.309	44.329		Animal2	86.107	79.494	77.539	60.606	42.47	22.062
Animal3	95.871	91.83	88.93	75.61	61.09	44.515		Animal3	99.919	86.627	82.475	68.4	31.315	18.656
Animal4	88.494	88.217	79.863	75.086	62.595	62.8		Animal4	95.919	80.271	68.995	51.324	33.849	20.921
								Animal5	98.392	94.078	87.442	58.608	50.298	27.383
Nitrogylcerine
Concentration	10^-9 V	10^-8 V	10^-7 V	10^-6 V	10^-5 V	10^-4 V		Concentration	10^-9 N	10^-8 N	10^-7 N	10^-6 N	10^-5 N	10^-4 V
Animal1	98.2466	93.4021	74.2742	41.9938	18.5054			Animal1	84.084	78.963	55.916	42.464	8.331
Animal2	94.2763	66.8018	38.1716	21.5887	12.3392			Animal2	83.304	42.905	21.947	20.213	8.101
Animal3	94.9862	92.0517	65.1729	29.5912	16.6804			Animal3	93.62	81.428	55.653	50.225	8.063
Animal4	91.9803	85.2033	72.2533	34.5297	22.2369			Animal4	76.237	68.583	51.652	36.417	26.551
								Animal5	87.134	80.973	41.689	18.379

## Sheet: Neointima formation
		Vessel wall in µm2	Neointima in µm2	in %
Vehicle	Animal1	112323	62819.6	55.9275
	Animal2	66340.6	34930.9	52.6539
	Animal3	112670	51868.4	46.0358
	Animal4	55806.9	30711.9	55.0324
	Animal5	51680.2	25977.6	50.2661
NaSCN	Animal1	44341.3	12517.5	28.23
	Animal2	64098.3	24233.8	37.8073
	Animal3	55429.1	20583.8	37.1354
	Animal4	48468.8	14462.4	29.8385
	Animal5	55429.1	20583.8	37.1354

## Sheet: NaSCN in Plasma
Values at sacrifice	SCN- in umol/L
Vehicle1	32.0801
Vehicle2	65.4969
Vehicle3	78.8636
Vehicle4	106.934
Vehicle5	46.7835
NaSCN1	76.1903
NaSCN2	105.597
NaSCN3	69.5069
NaSCN4	25.3968
NaSCN5	44.1102
Timeline after injection	SCN- relative to 0 h
0	1.125	0.84375	1.03125	1
15 min	1.96875	2.8125	2.90625	1.82353
1 h	1.125	1.40625	1.76471
6 h	0.9375	1.21875	1.47059

[truncated: 1 more sheets: MPO in Plasma]
